# Supplementary material for: Pediatric Burns: Biological and Tissue Engineered Skin Substitutes—A Systematic Review
Source: J Clin Med. 2025 Nov 11;14(22):7981. doi: 10.3390/jcm14227981 (PMC12653667; doi:10.3390/jcm14227981)
Supplement: Supplementary file 1 [file jcm-14-07981-s001.zip]

Archive with 2 entries (2 files):
- jcm-3956679- PRISMA_2020_checklist-Supplemental Digital Content 1.pdf
- jcm-3956679-supplementary-Table S1 and Figures.pdf
